# Supplementary material for: In Situ TEM Observation of Cooperative Grain Rotations and the Bauschinger Effect in Nanocrystalline Palladium
Source: Nanomaterials (Basel). 2021 Feb 9;11(2):432. doi: 10.3390/nano11020432 (PMC7915181; doi:10.3390/nano11020432)
Supplement: Supplementary file 1 [file nanomaterials-11-00432-s001.zip]

Archive with 4 entries (3 files):
- nanomaterials-1086570-supplementary/
- nanomaterials-1086570-supplementary/Movie S1-wscale.mp4
- nanomaterials-1086570-supplementary/Movie S2-wscale.mp4
- nanomaterials-1086570-supplementary/nanomaterials-1086570-supplementary.pdf
